# Supplementary material for: Expanding the MAPPs Assay to Accommodate MHC-II Pan Receptors for Improved Predictability of Potential T Cell Epitopes
Source: Biology (Basel). 2023 Sep 21;12(9):1265. doi: 10.3390/biology12091265 (PMC10525474; doi:10.3390/biology12091265)
Supplement: Supplementary file 1 [file biology-12-01265-s001.zip]

Archive with 2 entries (2 files):
- supplementary figures.pdf
- supplementary Tables.xlsx
